# Supplementary material for: Muscle energy technique to reduce pain and disability in cases of non-specific neck pain: A systematic review and meta-analysis of randomized controlled trials
Source: Heliyon. 2023 Nov 17;9(11):e22469. doi: 10.1016/j.heliyon.2023.e22469 (PMC10687238; doi:10.1016/j.heliyon.2023.e22469)
Supplement: Multimedia component 2 [file mmc2.xlsx]

## Sheet: Ahmed, 2020
	MET pre mean	MET pre SD	MET post mean	MET post SD	MET N	Control pre mean	Control pre SD	Control post mean	Control post SD	Control N	Pre post correlation
Ahmed, 2020	8.3	1.1	3.5	1.1	15	8.6	0.992732	6.05	0.953306	30	0.5
N of each groups were estimated according to method paragraph.
Data presented as mean and SD. They extract from table 1 and table 2.
Pooled date of control groups
	Control mean1	Control SD1	Control N1	Control mean2	Control SD2	Control N2	Pooled mean date	pooled SD data
Ahmed 2020 pre-date	8.5	0.9	15	8.7	1.1	15	8.6	0.992732
Ahmed 2020 post-date	5.7	0.9	15	6.4	0.9	15	6.05	0.953306

## Sheet: Alghadir 2020
	MET pre mean	MET pre SD	MET post mean	MET post SD	MET N	Control pre mean	Control pre SD	Control post mean	Control post SD	Control N	Pre post correlation
Alghadir 2020	6.3	1.5772	3.9	1.62697	40	6.33	1.27	5	1.17	20	0.5
N of each groups were estimated according to figure 1.
Data presented as mean and SD and extract from table 1.
Pooled date of control groups
	METmean1	MET SD1	MET N1	MET mean2	MET SD2	MET N2	Pooled mean date	pooled SD data
Alghadir 2020 pre-date	6.2	1.71	20	6.4	1.47	20	6.3	1.5772
Alghadir 2020 post-date	3.2	1.67	20	4.6	1.27	20	3.9	1.62697

## Sheet: Buttagat 2021
	MET pre mean	MET pre SD	MET post mean	MET post SD	MET N	Control pre mean	Control pre SD	Control post mean	Control post SD	Control N	Pre post correlation
Buttagat 2021	5.07	1.03	0.73	0.8	15	4.565	0.932179	2.8	2.0779	30	0.5
N of each groups were estimated according to figure 5.
Data presented as mean and SD and extract from table 2.
Pooled date of control groups
	Control mean1	Control SD1	Control N1	Control mean2	Control SD2	Control N2	Pooled mean date	pooled SD data
Buttagat 2021 pre-date	4.93	0.96	15	4.2	0.77	15	4.565	0.932179
Buttagat 2021 post-date	0.93	0.7	15	4.67	0.98	15	2.8	2.0779

## Sheet: Joshi 2022
	MET pre mean	MET pre SD	MET post mean	MET post SD	MET N	Control pre mean	Control pre SD	Control post mean	Control post SD	Control N	Pre post correlation
Joshi 2022	7.13	1.39	2.261	1.13	23	6.24	0.92	3.52	1.12	25	0.5
N of each groups were estimated according to figure 1.
Data presented as mean and SD and extract from table 2.

## Sheet: Junaid 2020
	MET pre mean	MET pre SD	MET post mean	MET post SD	MET N	Control pre mean	Control pre SD	Control post mean	Control post SD	Control N	Pre post correlation
Junaid 2020	5	0.7407	1	0.7407	20	4.75	1.18515	2	0.517024	40	0.5
N of each groups were estimated according to figure 1.
Data presented as medain and IQR and extract from table 3.
Median mean≈mean
IQR to SD: /1.35
	MET pre SD	MET post SD	MTrP pre SD	MTrP post SD	RPT pre SD	RPT post SD
	1/1.35=0.74074	1/1.35=0.74074	1/1.35=0.74074	0/1.35=0	2/1.35=1.48418	1/1.35=0.74074
Pooled date of control groups
	Control mean1	Control SD1	Control N1	Control mean2	Control SD2	Control N2	Pooled mean date	pooled SD data
Junaid 2020 pre-date	4.5	0.74074	20	5	1.48418	20	4.75	1.18515
Junaid 2020 post-date	2	0	20	2	0.74074	20	2	0.517024

## Sheet: Kashyap 2018
	MET pre mean	MET pre SD	MET post mean	MET post SD	MET N	Control pre mean	Control pre SD	Control post mean	Control post SD	Control N	Pre post correlation
Kashyap 2018	4.93	1.39	1.93	1.39	15	4.765	1.60974	2.135	0.900482	30	0.5
N of each groups were estimated according to table1.
Data presented as mean and SD and extract from table 2.
Pooled date of control groups
	Control mean1	Control SD1	Control N1	Control mean2	Control SD2	Control N2	Pooled mean date	pooled SD data
Kashyap 2018 pre-date	4.73	1.79	15	4.8	1.47	15	4.765	1.60974
Kashyap 2018 post-date	2.07	0.59	15	2.2	1.15	15	2.135	0.900482

## Sheet: Khan 2022
	MET pre mean	MET pre SD	MET post mean	MET post SD	MET N	Control pre mean	Control pre SD	Control post mean	Control post SD	Control N	Pre post correlation
Khan 2022	7.2	1.2	1.3	1	30	7	1.2	2	1.2	30	0.5
N of each groups were estimated according to figure 1.
Data presented as mean and SD and extract from table 3.

## Sheet: Kumar 2015
	MET pre mean	MET pre SD	MET post mean	MET post SD	MET N	Control pre mean	Control pre SD	Control post mean	Control post SD	Control N	Pre post correlation
Kumar 2015	6.4667	1.24595	1.2	0.86189	15	6.2666	1.1121	2	0.69481	30	0.5
N of each groups were estimated according to table1.
Data presented as mean and SD and extract from table 1.
Pooled date of control groups
	Control mean1	Control SD1	Control N1	Control mean2	Control SD2	Control N2	Pooled mean date	pooled SD data
Kumar 2015 pre-date	6.3333	1.1127	15	6.2	1.14642	15	6.26665	1.11211
Kumar 2015 post-date	1.9333	0.70373	15	2.0667	0.70373	15	2	0.69481

## Sheet: Kumari 2016
	MET pre mean	MET pre SD	MET post mean	MET post SD	MET N	Control pre mean	Control pre SD	Control post mean	Control post SD	Control N	Pre post correlation
Kumari 2016	6.01	0.68	1.8	0.4	15	6.01	0.724521	2.7	0.648877	30	0.5
N of each groups were estimated according to result paragraph.
Data presented as mean and SD and extract from table 3.
Pooled date of control groups
	Control mean1	Control SD1	Control N1	Control mean2	Control SD2	Control N2	Pooled mean date	pooled SD data
Kumari 2016 pre-date	5.82	0.74	15	6.2	0.68	15	6.01	0.724521
Kumari 2016 post-date	2.12	0.28	15	3.28	0.27	15	2.7	0.648877

## Sheet: Lytras 2020
	MET pre mean	MET pre SD	MET post mean	MET post SD	MET N	Control pre mean	Control pre SD	Control post mean	Control post SD	Control N	Pre post correlation
Lytras 2020	54.32	8.71	16.18	6.18	20	53.67	10.13	29.27	7.98	20	0.5
N of each groups were estimated according to figure 1.
Data presented as mean and SD and extract from table 2.

[truncated: 15 more sheets: Manzoor 2021, Nugraha 2020, Osama 2021, Phadke 2016, Revathy 2016, Sachdeva 2019, Sadria 2017, Sata 2012, Shadmehr 2022 , Shady 2021, Shah 2015, Tank 2018, Yadav 2015, Yeganeh Lari 2016, Zibiri 2019]
