# Supplementary material for: Muscle energy technique to reduce pain and disability in cases of non-specific neck pain: A systematic review and meta-analysis of randomized controlled trials
Source: Heliyon. 2023 Nov 17;9(11):e22469. doi: 10.1016/j.heliyon.2023.e22469 (PMC10687238; doi:10.1016/j.heliyon.2023.e22469)
Supplement: Multimedia component 3 [file mmc3.xlsx]

## Sheet: Ahmed, 2020
	MET pre mean	MET pre SD	MET post mean	MET post SD	MET N	Control pre mean	Control pre SD	Control post mean	Control post SD	Control N	Pre post correlation
Ahmed, 2020	23	8.2	13.3	3.4	15	22.9	10.1786	15.7	5.82446	30	0.5
N of each groups were estimated according to method paragraph.
Data presented as mean and SD. They extract from table 1 and table 2.
Pooled date of control groups
	Control mean1	Control SD1	Control N1	Control mean2	Control SD2	Control N2	Pooled mean date	pooled SD data
Ahmed 2020 pre-date	23.4	11.8	15	22.4	8.6	15	22.9	10.1579
Ahmed 2020 post-date	14.2	5.4	15	17.2	6.1	15	15.7	5.86245

## Sheet: Buttagat 2021
	MET pre mean	MET pre SD	MET post mean	MET post SD	MET N	Control pre mean	Control pre SD	Control post mean	Control post SD	Control N	Pre post correlation
Buttagat 2021	26	8.13	5.07	5.06	15	24.165	9.67305	16	10.8765	30	0.5
N of each groups were estimated according to figure 5.
Data presented as mean and SD and extract from table 2.
Pooled date of control groups
	Control mean1	Control SD1	Control N1	Control mean2	Control SD2	Control N2	Pooled mean date	pooled SD data
Buttagat 2021 pre-date	27.13	10.72	15	21.2	7.75	15	24.165	9.67305
Buttagat 2021 post-date	7.53	2.36	15	24.47	9.26	15	16	10.8765

## Sheet: El Laithy 2018
	MET pre mean	MET pre SD	MET post mean	MET post SD	MET N	Control pre mean	Control pre SD	Control post mean	Control post SD	Control N	Pre post correlation
El Laithy 2018	57.46	16.93	30.6	14.81	15	54.86	11.03	40.73	10.68	15	0.5
N of each groups were estimated according to method paragraph.
Data presented as mean and SD and extract from table 3 and table 4.

## Sheet: Joshi 2022
	MET pre mean	MET pre SD	MET post mean	MET post SD	MET N	Control pre mean	Control pre SD	Control post mean	Control post SD	Control N	Pre post correlation
Joshi 2022	30.96	4.49	10.78	4.37	23	29.48	3.42	18.8	3.3	25	0.5
N of each groups were estimated according to figure 1.
Data presented as mean and SD and extract from table 2.

## Sheet: Junaid 2020
	MET pre mean	MET pre SD	MET post mean	MET post SD	MET N	Control pre mean	Control pre SD	Control post mean	Control post SD	Control N	Pre post correlation
Junaid 2020	7	1.48148	1	1.2963	20	7.5	1.26368	2	0.731182	40	0.5
N of each groups were estimated according to figure 1.
Data presented as medain and IQR and extract from table 3.
Median mean≈mean
IQR to SD: /1.35
	MET pre SD	MET post SD	MTrP pre SD	MTrP post SD	RPT pre SD	RPT post SD
	2/1.35=1.48148	1/1.35=0.74074	1/1.35=0.74074	1/1.35=0.74074	2/1.35=1.48418	1/1.35=0.74074
Pooled date of control groups
	Control mean1	Control SD1	Control N1	Control mean2	Control SD2	Control N2	Pooled mean date	pooled SD data
Junaid 2020 pre-date	7	0.74074	20	8	1.48418	20	7.5	1.26368
Junaid 2020 post-date	2	0.74074	20	2	0.74074	20	2	0.731182

## Sheet: Kashyap 2018
	MET pre mean	MET pre SD	MET post mean	MET post SD	MET N	Control pre mean	Control pre SD	Control post mean	Control post SD	Control N	Pre post correlation
Kashyap 2018	22.19	7.83	11.41	5.56	15	19.535	8.80488	11.22	8.14225	30	0.5
N of each groups were estimated according to table1.
Data presented as mean and SD and extract from table 2.
Pooled date of control groups
	Control mean1	Control SD1	Control N1	Control mean2	Control SD2	Control N2	Pooled mean date	pooled SD data
Kashyap 2018 pre-date	21.56	7.76	15	17.51	9.57	15	19.535	8.80488
Kashyap 2018 post-date	11.27	4.5	15	11.17	10.82	15	11.22	8.14225

## Sheet: Khan 2022
	MET pre mean	MET pre SD	MET post mean	MET post SD	MET N	Control pre mean	Control pre SD	Control post mean	Control post SD	Control N	Pre post correlation
Khan 2022	20.6	4.9	1.4	2	30	21.6	6	3.6	3.4	30	0.5
N of each groups were estimated according to figure 1.
Data presented as mean and SD and extract from table 3.

## Sheet: Kumar 2015
	MET pre mean	MET pre SD	MET post mean	MET post SD	MET N	Control pre mean	Control pre SD	Control post mean	Control post SD	Control N	Pre post correlation
Kumar 2015	19.4467	2.97289	5.6	2.02837	15	18.5333	3.82129	7.93335	2.43442	30	0.5
N of each groups were estimated according to table1.
Data presented as mean and SD and extract from table 1.
Pooled date of control groups
	Control mean1	Control SD1	Control N1	Control mean2	Control SD2	Control N2	Pooled mean date	pooled SD data
Kumar 2015 pre-date	18.9333	3.76955	15	18.1333	3.96172	15	18.5333	3.82129
Kumar 2015 post-date	8.4	2.41424	15	7.4667	2.4456	15	7.93335	2.43442

## Sheet: Kumari 2016
	MET pre mean	MET pre SD	MET post mean	MET post SD	MET N	Control pre mean	Control pre SD	Control post mean	Control post SD	Control N	Pre post correlation
Kumari 2016	28.66	0.97	13.2	2.8	15	28.93	2.40876	16.73	3.4833	30	0.5
N of each groups were estimated according to result paragraph.
Data presented as mean and SD and extract from table 6.
Pooled date of control groups
	Control mean1	Control SD1	Control N1	Control mean2	Control SD2	Control N2	Pooled mean date	pooled SD data
Kumari 2016 pre-date	28.66	2.39	15	29.2	2.48	15	28.93	2.40876
Kumari 2016 post-date	14.13	2.66	15	19.33	1.89	15	16.73	3.4833

## Sheet: Lytras 2020
	MET pre mean	MET pre SD	MET post mean	MET post SD	MET N	Control pre mean	Control pre SD	Control post mean	Control post SD	Control N	Pre post correlation
Lytras 2020	54.32	8.71	16.18	6.18	20	53.67	10.13	29.27	7.98	20	0.5
N of each groups were estimated according to figure 1.
Data presented as mean and SD and extract from table 2.

[truncated: 10 more sheets: Manzoor 2021, Nugraha 2020, Phadke 2016, Sachdeva 2019, Sata 2012, Shadmehr 2022 , Shady 2021, Tank 2018, Yadav 2015, Zibiri 2019]
